# Supplementary material for: Untreated Vestibular Schwannoma: Analysis of the Determinants of Growth
Source: Cancers (Basel). 2024 Nov 4;16(21):3718. doi: 10.3390/cancers16213718 (PMC11545831; doi:10.3390/cancers16213718)
Supplement: Supplementary file 1 [file cancers-16-03718-s001.zip]

Archive with 1 entries (1 files):
- cancers-3264963-supplementary.pdf
